# Supplementary material for: Acridone Derivatives for Near-UV Radical Polymerization: One-Component Type II vs. Multicomponent Behaviors
Source: Molecules. 2024 Oct 5;29(19):4715. doi: 10.3390/molecules29194715 (PMC11478236; doi:10.3390/molecules29194715)
Supplement: Supplementary file 1 [file molecules-29-04715-s001.zip]

Archive with 1 entries (1 files):
- molecules-3211023-supplementary.pdf
